# Supplementary material for: Correlates of SARS-CoV-2 Breakthrough Infections in Kidney Transplant Recipients Following a Third SARS-CoV-2 mRNA Vaccine Dose
Source: Vaccines (Basel). 2025 Jul 22;13(8):777. doi: 10.3390/vaccines13080777 (PMC12389881; doi:10.3390/vaccines13080777)
Supplement: Supplementary file 1 [file vaccines-13-00777-s001.zip]

Archive with 1 entries (1 files):
- vaccines-3715715-supplementary.pdf
